# Supplementary material for: Development and Validation of the Minnesota Assessment of Pharmacogenomic Literacy (MAPL)
Source: J Pers Med. 2022 Aug 29;12(9):1398. doi: 10.3390/jpm12091398 (PMC9506235; doi:10.3390/jpm12091398)
Supplement: Supplementary file 1 [file jpm-12-01398-s001.zip]

Archive with 1 entries (1 files):
- jpm-1806318-supplementary.pdf
